# Supplementary material for: Toxoplasma gondii infections are associated with costly boldness toward felids in a wild host
Source: Nat Commun. 2021 Jun 22;12:3842. doi: 10.1038/s41467-021-24092-x (PMC8219747; doi:10.1038/s41467-021-24092-x)
Supplement: Supplementary file 6 — Source Data [file 41467_2021_24092_MOESM6_ESM.xlsx]

## Sheet: Table_1
	Table 1. Prevalence of T. gondii infection among 166 spotted hyenas from the Masai Mara, Kenya, and its relationship to demographic and ecological variables.
		% (N)				OR (95% CI) infected vs. uninfected
		Uninfected		Infected		Unadjusted a		Adjusted b
		n = 58		n = 108
	Sex
	Female	32% (31)		68% (65)		1.00 (Reference)		1.00 (Reference)
	Male	39% (27)		61% (43)		0.76 (0.40, 1.45)		0.70 (0.33, 1.47)
	Age at diagnosis c
	Cub (<12 mos)	65% (32)		35% (17)		1.00 (Reference)		1.00 (Reference)
	Subadults (12-24 mos)	29% (10)		71% (25)		4.71 (1.88, 12.49)*		5.05 (1.80, 15.17)*
	Adult (>24 mos)	20% (16)		80% (66)		7.76 (3.55, 17.80)*		8.11 (3.59, 19.32)*
	Dominance Rank d
	Standardized rank (-1 : 1)	42% (40)		58% (56)		1.02 (0.53, 1.96)		0.95 (0.43, 2.07)
	Livestock density e
	High	24% (8)		76% (25)		1.00 (Reference)		1.00 (Reference)
	Low	38% (50)		62% (83)		0.53 (0.21, 1.22)		0.56 (0.20, 1.46)
	a From a logistic regression model where the explanatory variable of interest is each socioecological characteristic, and the outcome is infection (yes vs. no).
	b Adjusted models control for a hyena's sex, age at diagnosis, and livestock density.
	c Age was assessed on the date the hyena was diagnosed (i.e. the darting date).
	d Adult female rank or a cub's maternal rank the year during which the hyena was diagnosed. On the standardized rank scale, -1 corresponds with the lowest rank and 1 with the highest rank.
	e Based on illegal livestock grazing in the park during the year in which a hyena was diagnosed. Here, we controlled for continuous age (mon) on the date of diagnosis because all cubs were from low livestock density areas.
	* Significant at P-value < 0.05

## Sheet: Table_2
Table 2 Associations of T. gondii infection with minimum approach distance to lion(s) among spotted hyena cubs (N = 15) and subadults/adults (N = 109).
T. gondii infection status				β (95% CI) minimum approach distance from lions
		N		Unadjusted		Adjusted
Cub hyenas (<12 mos) a
Uninfected		7		0.0 (Reference)		0.0 (Reference)
Infected		8		-3.35 (-5.52, -1.18)*		-3.19 (-5.57, -0.81)*
Subadult/adult hyenas (≥12 mos) b
Uninfected		24		0.0 (Reference)		0.00 (Reference)
Infected		85		0.30 (-0.18, 0.78)		0.27 (-0.19, 0.72)
a Estimates are from a linear regression model where infection status is the explanatory variable of interest and minimum approach distance (m) from lions is the outcome. For one study animal, the minimum approach distance was an average of three repeated measures. Adjusted for sex and age (months) on the date of the hyena-lion interaction.
b Estimates are from a mixed linear regression model where the explanatory variable of interest is infection status, a random effect for individual ID, and the outcome is repeated measures of minimum approach distance (m) to lion(s). Adjusted for sex, age group on the date of infection diagnosis (subadult vs. adult), and age group on the date of hyena-lion interaction (subadult vs. adult).
In all models, distances were square root transformed.
* Significant at P-value < 0.05

## Sheet: Table_3
Table 3 Associations of T. gondii infection with odds of death by lion(s) among 33 hyenas.
			OR (95% CI) of death by lion(s) vs. all other causes
T. gondii serostatus	N		Unadjusteda		Adjustedb
Uninfected	8		1.00 (Reference)		1.00 (Reference)
Infected	25		3.23 (0.62, 24.85)		3.91 (0.70, 32.78)
a Estimates are from a logistic regression model where the explanatory variable is infection status and the outcome is death by lion (yes vs. no).
b Model is adjusted for hyena sex (male vs. female).

## Sheet: Figure_1
Supplemental Table ## Mean ± SD average minimum approach distances to lion(s) stratified by T. gondii infection status among 124 hyenas, stratified by age group.
Age group	N	Uninfected		N	Infected
Cub (<12 mos)a	7	91.4 ± 22.7		8	43.5 ± 36.4
Subadults (12-24 mos) and adults (>24 mos)b	24	27.0 ± 1.66		85	24.8 ± 1.12
a Esimates are mean raw mean and SD
b Estimates are marginal means and SE from linear model from an unadjusted mixed model with a random intercept for hyena ID.

## Sheet: Supp_Table_1
Supplementary Table 1. β (95% CI) of average minimum approach distance to lion(s) within categories of demographic and ecological characteristics among 156 hyenas from the Masai Mara, Kenya.
	β (95% CI) minimum approach distance from lions a
Sex
Female	0.00 (Reference)
Male	0.47 (0.10, 0.82)*
Age at the time of hyena-lion interaction
Cub (<12 mos)	0.0 (Reference)
Subadults (12-24 mos)	-1.92 (-2.96, -0.88)*
Adult (>24 mos)	-2.00 (-2.96, -1.05)*
Dominance Rank b
Per 1 unit increment in standardized rank	-0.44 (-0.77, -0.12)*
Livestock density c
High	0.00 (Reference)
Low	0.73 (0.27, 1.18)*
a Estimates are from a mixed linear regression model where the explanatory variables include the characteristic of interest and a random intercept for hyena ID, and the outcome is a repeated assessments of a hyena's minimum approach distance (m) from lion(s) that has been square root transformed. N = 156 hyenas unless otherwise noted.
Minimum approach distances represent repeated measurements from some hyenas; total number of distance measurements = 1,190.
b Adult female rank or a cub's maternal rank the year during which the hyena-lion interaction was observed. On the standardized rank scale, -1 corresponds with the lowest rank and 1 with the highest rank. N = 93 hyenas.
c Based on illegal livestock grazing in the park during the year in which a hyena-lion interaction occurred. N = 153 hyenas.
* Significant at P-value < 0.05

## Sheet: Supp_Fig_1
SPratio	diagnosis
-0.01	negative
0.01	negative
0.02	negative
0.03	negative
0.05	negative
0.05	negative
0.06	negative
0.07	negative
0.07	negative
0.08	negative
0.08	negative
0.09	negative
0.09	negative
0.1	negative
0.1	negative
0.1	negative
0.1	negative
0.1	negative
0.12	negative
0.12	negative
0.13	negative
0.14	negative
0.15	negative
0.16	negative
0.16	negative
0.16	negative
0.17	negative
0.22	negative
0.27	negative
0.32	negative
0.34	negative
0.36	negative
0.38	negative
0.38	negative
0.39	negative
0.39	negative
0.39	negative
0.4	negative
0.41	doubtful
0.43	doubtful
0.43	doubtful
0.43	doubtful
0.44	doubtful
0.44	doubtful
0.45	doubtful
0.45	doubtful
0.45	doubtful
0.45	doubtful
0.46	doubtful
0.46	doubtful
0.46	doubtful
0.47	doubtful
0.47	doubtful
0.47	doubtful
0.48	doubtful
0.48	doubtful
0.48	doubtful
0.49	doubtful
0.49	doubtful
0.5	positive
0.51	positive
0.51	positive
0.51	positive
0.51	positive
0.52	positive
0.52	positive
0.52	positive
0.53	positive
0.54	positive
0.54	positive
0.55	positive
0.55	positive
0.55	positive
0.56	positive
0.56	positive
0.57	positive
0.58	positive
0.58	positive
0.58	positive
0.58	positive
0.59	positive
0.59	positive
0.59	positive
0.6	positive
0.6	positive
0.6	positive
0.6	positive
0.61	positive
0.62	positive
0.62	positive
0.62	positive
0.62	positive
0.62	positive
0.62	positive
0.63	positive
0.64	positive
0.64	positive
0.64	positive
0.64	positive
0.65	positive
0.65	positive
0.65	positive
0.65	positive
0.66	positive
0.66	positive
0.67	positive
0.67	positive
0.68	positive
0.68	positive
0.68	positive
0.68	positive
0.69	positive
0.7	positive
0.7	positive
0.7	positive
0.7	positive
0.7	positive
0.71	positive
0.71	positive
0.71	positive
0.71	positive
0.71	positive
0.71	positive
0.71	positive
0.71	positive
0.72	positive
0.72	positive
0.72	positive
0.73	positive
0.73	positive
0.74	positive
0.76	positive
0.76	positive
0.76	positive
0.77	positive
0.77	positive
0.78	positive
0.78	positive
0.8	positive
0.8	positive
0.8	positive
0.81	positive
0.81	positive
0.81	positive
0.82	positive
0.82	positive
0.82	positive
0.83	positive
0.84	positive
0.84	positive
0.85	positive
0.86	positive
0.86	positive
0.87	positive
0.87	positive
0.88	positive
0.88	positive
0.89	positive
0.89	positive
0.9	positive
0.9	positive
0.94	positive
0.95	positive
0.97	positive
1.04	positive
1.05	positive
1.08	positive
1.09	positive

## Sheet: Supp_Fig_2
T_gondii_IFAT_VALUE	Tgondii_SPratio	SP_diagnosis
0	0.6	positive
0	0.09	negative
0	0.1	negative
0	0.02	negative
0	0.07	negative
40	0.05	negative
40	0.16	negative
40	0.27	negative
40	0.1	negative
40	0.05	negative
40	0.17	negative
80	0.44	doubtful
80	0.12	negative
80	0.14	negative
80	0.03	negative
80	0.15	negative
160	0.09	negative
160	0.08	negative
160	0.16	negative
160	0.1	negative
320	0.47	doubtful
320	0.4	negative
320	0.34	negative
320	0.44	doubtful
320	0.08	negative
320	0.16	negative
640	0.38	negative
640	0.07	negative
640	0.45	doubtful
640	0.43	doubtful
640	0.46	doubtful
1280	0.39	negative
1280	0.76	positive
1280	0.45	doubtful
1280	0.48	doubtful
1280	0.86	positive
1280	0.51	positive
1280	0.38	negative
1280	0.65	positive
1280	0.58	positive
1280	0.41	doubtful
1280	0.51	positive
2560	0.81	positive
2560	0.47	doubtful
2560	0.82	positive
2560	0.43	doubtful
2560	0.95	positive
2560	0.36	negative
2560	0.55	positive
5120	0.97	positive
5120	1.08	positive
5120	0.88	positive
5120	-0.01	negative
5120	0.81	positive
5120	0.94	positive
5120	0.64	positive
5120	0.62	positive
10240	1.09	positive
10240	0.87	positive
10240	0.9	positive

## Sheet: Supp_Fig_3
SPratio	diagnosis	age.mon.dart	age.cat.dart
0.08	negative	13.1	subadult
0.22	negative	14.2	subadult
0.32	negative	30.8	adult
0.38	negative	NA	adult
0.39	negative	19.4	subadult
0.39	negative	59	adult
0.39	negative	25.5	adult
0.41	doubtful	20.7	subadult
0.43	doubtful	111.2	adult
0.43	doubtful	39	adult
0.43	doubtful	12.4	subadult
0.44	doubtful	22	subadult
0.45	doubtful	33.6	adult
0.45	doubtful	NA	adult
0.45	doubtful	22.3	subadult
0.45	doubtful	13.2	subadult
0.46	doubtful	NA	adult
0.46	doubtful	NA	adult
0.47	doubtful	49.2	adult
0.47	doubtful	NA	adult
0.47	doubtful	43.2	adult
0.48	doubtful	16.8	subadult
0.48	doubtful	NA	adult
0.48	doubtful	NA	adult
0.49	doubtful	17.6	subadult
0.49	doubtful	NA	adult
0.5	positive	27.9	adult
0.51	positive	17.3	subadult
0.51	positive	NA	adult
0.52	positive	38.1	adult
0.52	positive	NA	adult
0.53	positive	NA	adult
0.54	positive	NA	adult
0.55	positive	46.1	adult
0.55	positive	17.3	subadult
0.55	positive	86.7	adult
0.56	positive	NA	adult
0.56	positive	83	adult
0.58	positive	29.2	adult
0.58	positive	NA	adult
0.58	positive	NA	adult
0.58	positive	12.2	subadult
0.59	positive	62.1	adult
0.59	positive	157.9	adult
0.59	positive	NA	adult
0.6	positive	NA	adult
0.61	positive	NA	adult
0.62	positive	17.7	subadult
0.62	positive	95.6	adult
0.62	positive	31.9	adult
0.62	positive	15.4	subadult
0.63	positive	53.9	adult
0.64	positive	62	adult
0.64	positive	NA	adult
0.64	positive	46.5	adult
0.65	positive	17.7	subadult
0.65	positive	46.6	adult
0.65	positive	NA	adult
0.65	positive	21.5	subadult
0.66	positive	NA	adult
0.66	positive	20.1	subadult
0.67	positive	18.5	subadult
0.67	positive	30.9	adult
0.68	positive	18.9	subadult
0.68	positive	NA	adult
0.68	positive	NA	adult
0.68	positive	36.2	adult
0.69	positive	39.9	adult
0.7	positive	75.1	adult
0.7	positive	18.8	subadult
0.7	positive	19.9	subadult
0.7	positive	31.2	adult
0.71	positive	91.1	adult
0.71	positive	54.8	adult
0.71	positive	40	adult
0.71	positive	90.5	adult
0.71	positive	NA	adult
0.71	positive	96.3	adult
0.71	positive	87.8	adult
0.72	positive	18.2	subadult
0.72	positive	NA	adult
0.73	positive	NA	adult
0.73	positive	12.3	subadult
0.74	positive	75.2	adult
0.76	positive	NA	adult
0.76	positive	13.7	subadult
0.76	positive	14.5	subadult
0.77	positive	NA	adult
0.77	positive	19.2	subadult
0.78	positive	NA	adult
0.78	positive	NA	adult
0.8	positive	17.9	subadult
0.8	positive	NA	adult
0.8	positive	52.9	adult
0.81	positive	NA	adult
0.81	positive	NA	adult
0.82	positive	155.7	adult
0.82	positive	92.8	adult
0.84	positive	29	adult
0.84	positive	32	adult
0.85	positive	144.9	adult
0.86	positive	27.8	adult
0.86	positive	25.2	adult
0.87	positive	42.8	adult
0.87	positive	17.3	subadult
0.88	positive	18.7	subadult
0.88	positive	46.1	adult
0.89	positive	18.8	subadult
0.89	positive	12.3	subadult
0.9	positive	86.3	adult
0.9	positive	15.4	subadult
0.94	positive	16.6	subadult
0.95	positive	NA	adult
0.97	positive	16.6	subadult
1.05	positive	136	adult
1.08	positive	106.4	adult
1.09	positive	NA	adult
